# Supplementary material for: Metabolomics Combined with Correlation Analysis Revealed the Differences in Antioxidant Activities of Lotus Seeds with Varied Cultivars
Source: Foods. 2024 Apr 1;13(7):1084. doi: 10.3390/foods13071084 (PMC11011491; doi:10.3390/foods13071084)
Supplement: Supplementary file 1 [file foods-13-01084-s001.zip]

Archive with 1 entries (1 files):
- foods-2936228-supplementary.pdf
